# Supplementary material for: Self-Assembling Lectin Nano-Block Oligomers Enhance Binding Avidity to Glycans
Source: Int J Mol Sci. 2022 Jan 8;23(2):676. doi: 10.3390/ijms23020676 (PMC8775495; doi:10.3390/ijms23020676)
Supplement: Supplementary file 1 [file ijms-23-00676-s001.zip]

Archive with 1 entries (1 files):
- ijms-1527006-supplementary.pdf
